# Supplementary material for: Is the eye-movement field confused about fixations and saccades? A survey among 124 researchers
Source: R Soc Open Sci. 2018 Aug 29;5(8):180502. doi: 10.1098/rsos.180502 (PMC6124022; doi:10.1098/rsos.180502)
Supplement: Survey data [file rsos180502supp1.xlsx]

## Sheet: Survey data
ID	FixQ	SacQ	NoNoise	DataLoss	PSO	Undershoot	Noise	PersonMoves	ObjectMoves	BestFix	BestSac	UseTower	UseRemote	UseMobile	UseCoils	UseEOG	AnaManufacturer	AnaPublished	AnaOwn	InspectRaw	InspectFixSac	InspectHigher	ResearchField	YearsActive	IdeaChanged	FixCoordinateHead	FixCoordinateWorld	FixSignalEye	FixSignalGaze	FixPhysicsDur	FixPhysicsLowVel	FixFunctionImageStab	FixFunctionInformationProc	FixDependencyISI	FixDependencyNotMovement	FixDependencyOpenEyes	FixAgencyIntention	FixAgencyInstruction	SacCoordinateHead	SacCoordinateWorld	SacSignalEye	SacSignalGaze	SacPhysicsDur	SacPhysicsPos	SacPhysicsVel	SacPhysicsAcc	SacPhysicsJerk	SacPhysicsMainSeq	SacControlBallistic
1	When the eye is (subjectively) still. What observers do if you ask them to look at something.	When the eye is moving voluntarily. Periods between fixations.	NN2	DL1	P1	U1	N2	Yes	No	A fixation is a period of visual information intake	A saccade is a voluntary movement of gaze from one object of interest to another	Yes	Yes	No	No	No	Yes	Yes	Yes	Yes, for a few trials for each participant	Yes, for a few trials for each participant	Yes, for a few trials for each participant	Attention	2	No	0	0	1	0	0	1	0	0	0	0	0	0	1	0	0	1	0	1	0	0	0	0	0	0
2	eyes standing still longer than 100 ms	when the eyes move with a certain speed	NN1	DL2	P2	U2	N2	Yes	No	A fixation is a period when the eyes are more or less still	A saccade is a rapid movement of the eyes between fixations	No	Yes	No	No	No	Yes	No	Yes	Yes, for every trial	Yes, for every trial	Yes, for every trial	Attention	14	No	0	0	1	0	1	1	0	0	0	0	0	0	0	0	0	1	0	0	0	1	0	0	0	0
3	A period where gaze velocity is low	A period of acceleration immediately followed by a period of deceleration followed by a period fixation (i.e. a periode where gaze velocity is low).	NN1	DL1	P2	U2	N1	Yes	No	A fixation is a period when the eyes are more or less still	A saccade is a rapid movement of the eyes between fixations	Yes	No	No	No	No	Yes	Yes	No	Yes, for a few trials for each participant	Yes, for a few trials for each participant	Yes, for a few trials for each participant	Perception	2.5	Yes	0	0	0	1	1	1	0	0	0	0	0	0	0	0	0	0	1	1	0	1	1	0	0	0
4	The time interval between saccades. Smooth pursuit would then fall under fixational eye movements. Pursuit could be excluded from this definition.	Any change in rotational position of the eye that is not a fixational eye movement or pursuit. Characterized by fast acceleration and velocity.	NN1	DL1	P2	U2	N2	Yes	Yes	A fixation is a period of miniature eye movements that relatively stabilize the retina relative to an object	A saccade is a rapid movement of the eyes between fixations	Yes	No	No	No	No	Yes	No	No	No	Yes, for a few trials for each participant	No	Other	3	Yes	0	0	0	0	0	0	0	0	1	0	0	0	0	0	0	1	0	0	0	1	1	0	0	0
5	Een fixatie is als de ogen min of meer stilstaan waardoor er op een vaste plek gefixeerd wordt. Hoelang iemand op een vaste plek kijken geeft de fixatieduur aan.	Een saccade zijn snelle oogbewegingen om de ogen ergens op te richten.	NN1	DL2	P2	U2	N2	No	No	A fixation is a period of miniature eye movements that relatively stabilize the retina relative to an object	A saccade is a movement of the eyes that brings an area of the visual scene onto the fovea	No	Yes	No	No	No	Yes	No	Yes	Yes, for a few trials for some participants	Yes, for every trial	Yes, for every trial	Educational science	3	No	0	1	0	0	1	1	0	0	0	0	0	0	0	0	0	1	0	0	0	1	0	0	0	0
6	An eye in it's 'relatively' still state while the eyelids ere open.	An eye movement that qualify certain dynamics, that is: a ballistic movement, with high velocity, following the main sequence between amplitude and time course. bla	NN1	DL1	P2	U1	N1	No	No	A fixation is a period when the eyes are more or less still	A saccade is a movement of the eyes that follows the main sequence	Yes	Yes	No	No	No	No	No	Yes	Yes, for a few trials for each participant	Yes, for every trial	Yes, for every trial	Attention	10	Yes	0	0	1	0	0	1	0	0	0	0	1	0	0	0	0	1	0	0	0	1	0	0	1	1
7	A fixation is a set of gaze points that are centered around a coordinate. To determine whether gaze points together form a fixation, thresholds are defined. For instance, the dispersion of the gaze points should be within a particular range, the fixation duration should be above a particular value (xx ms), the velocity of the "eye ball".	A saccade is an eye movement in which the speed of the eye is above a preset velocity threshold. In a fixed head-centered frame of reference, this means that the point of focus of attention changes.	NN1	DL1	P2	U2	N1	Yes	No	A fixation is a period of miniature eye movements that relatively stabilize the retina relative to an object	A saccade is a rapid movement of the eyes between fixations	No	Yes	No	No	No	Yes	No	Yes	Yes, for a few trials for some participants	No	Yes, for every trial	Educational science	4	Yes	0	0	0	1	1	1	0	0	0	0	0	0	0	1	0	1	0	0	0	1	0	0	0	0
9	A category of eye movements, usually defined as a period in time in which the eye(s) move(s) relatively little.	A category of eye movements, usually defined as a period in time in which the eye(s) move(s) moves relatively fast.	NN1	DL1	P2	U2	N2	No	No	A fixation is a period when the eyes are more or less still	A saccade is a rapid movement of the eyes between fixations	Yes	Yes	No	No	No	Yes	No	No	Yes, for a few trials for each participant	Yes, for a few trials for each participant	Yes, for a few trials for each participant	Scene perception	6	No	0	0	1	0	0	1	0	0	0	0	0	0	0	0	0	1	0	1	0	1	0	0	0	0
10	depends :-) I believe commonly it refers to a period of time (say 100ms) in which the eye does not move outside of a predefined area	When the eye reaches a certain velocity (e.g. 100 ms/s) then it can be said to be moving saccadically	NN1	DL1	P2	U2	N2	Yes	Yes	A fixation is a period during which an area of the visual scene is kept on the fovea	A saccade is a rapid movement of the eyes between fixations	Yes	Yes	No	No	No	Yes	No	Yes	Yes, for a few trials for each participant	Yes, for a few trials for each participant	Yes, for a few trials for each participant	Perception	20	Yes	0	0	1	0	1	1	0	0	0	0	0	0	0	0	0	1	0	0	0	1	0	0	0	0
11	a gaze position that stays within a (very) small predefined region.	a ballistic eye-movement from one location to another that exceeds a predefined speed (deg/sec) and amplitude (visual angle).	NN2	DL1	P1	U1	N1	Yes	Yes	A fixation is a period during which an area of the visual scene is kept on the fovea	A saccade is a rapid movement of the eyes between fixations	Yes	Yes	No	No	No	No	No	Yes	Yes, for every trial	Yes, for a few trials for each participant	Yes, for every trial	Perception	8	No	0	0	0	1	0	1	0	0	0	0	0	0	0	0	0	1	0	0	1	1	0	0	0	1
12	Relatively stable location of gaze with a duration exceeding a certain threshold	Eye movement between fixations, or eye movement with a speed exceeding a certain threshold	NN1	DL1	P1	U1	N2	Yes	Yes	A fixation is a period during which an area of the visual scene is kept on the fovea	A saccade is a movement of the eyes that brings an area of the visual scene onto the fovea	No	Yes	No	No	No	No	No	Yes	Yes, for a few trials for each participant	Yes, for a few trials for each participant	Yes, for a few trials for each participant	Attention	10	No	0	0	0	1	1	1	0	0	0	0	0	0	0	0	0	1	0	0	0	1	0	0	0	0
13	Holding gaze position on a visible point or certain area in the dark. Fixation includes the occurence of microsaccades and drift.	Intended change of gaze position with a peak velocity above 25 deg/s.	NN2	DL2	P1	U1	N2	Yes	No	A fixation is a period during which a stationary object is held on the fovea	A saccade is a movement of the eyes that brings an area of the visual scene onto the fovea	Yes	No	No	No	No	No	No	Yes	Yes, for a few trials for each participant	Yes, for a few trials for some participants	No	Other	8	No	0	1	0	1	0	0	0	0	0	0	0	0	0	0	0	0	1	0	0	1	0	0	0	0
14	period of time where the is relatively still	a ballisitc eye movement from one position to a different position	NN1	DL1	P1	U1	N2	No	No	A fixation is a period of miniature eye movements that relatively stabilize the retina relative to an object	A saccade is a voluntary movement of gaze from one object of interest to another	Yes	Yes	No	No	Yes	No	No	Yes	Yes, for a few trials for some participants	Yes, for a few trials for each participant	Yes, for a few trials for each participant	Reading	10	Yes	0	0	0	0	1	1	0	0	0	0	0	0	0	0	0	1	0	0	1	0	0	0	0	1
15	When the eyes are stationary on a given area or object. It is during this time that we believe most visual processing takes place. Fixation duration is typically used as an index of visual and cognitive processing - longer durations means extended processing at the related site and greater comparisons can be made to related cognitive processing. Fixations are typically 100-300ms in duration but t…	When the eyes are actually moving. Saccadic eye movements are one of the most frequent human behaviours, with people making 3-5 eye movements per second. Depending on the eye tracking methodology employed, saccades are usually defined based on acceleration or velocity based criteria. It is believed that we largely do not see the world during saccades (saccadic suppression) and instead the visual …	NN1	DL2	P2	U2	N2	Yes	Yes	A fixation is a period during which an area of the visual scene is kept on the fovea	A saccade is a movement of the eyes that brings an area of the visual scene onto the fovea	Yes	Yes	Yes	No	No	Yes	No	Yes	No	Yes, for a few trials for some participants	Yes, for a few trials for some participants	Expertise	15	No	0	1	1	0	1	1	0	1	0	0	0	0	0	0	0	1	0	0	0	1	1	0	0	0
16	A still period of eye-movement signal	Group of directional gaze samples that occur between two still periods	NN1	DL1	P2	U2	N2	Yes	No	A fixation is a period of miniature eye movements that relatively stabilize the retina relative to an object	A saccade is a movement of the eyes that brings an area of the visual scene onto the fovea	Yes	Yes	No	No	No	No	No	Yes	Yes, for a few trials for some participants	Yes, for a few trials for some participants	Yes, for a few trials for some participants	Eye-tracking methodology	10	No	0	0	0	1	0	1	0	0	0	0	0	0	0	0	0	0	1	1	1	0	0	0	0	0
18	A sequence of gaze points wherein the velocity measured between at least two of them is below threshold.	At least two gaze points where the velocity measured between them is above threshold. Note that this definition is better expressed mathematically, e.g., using FIR filter notation, or via an expression similar to that used by Engbert.	NN1	DL1	P2	U2	N1	Yes	No	A fixation is a period of miniature eye movements that relatively stabilize the retina relative to an object	A saccade is a movement of the eyes that brings an area of the visual scene onto the fovea	Yes	Yes	Yes	No	No	No	Yes	Yes	Yes, for a few trials for some participants	Yes, for a few trials for some participants	Yes, for a few trials for some participants	Eye-tracking methodology	20	Yes	0	0	0	1	1	1	0	0	0	0	0	0	0	0	0	0	1	1	0	1	0	0	0	0
19	Lack of other eye movements	swift movement with amp > ~0.5 deg	NN1	DL2	P2	U2	N2	No	No	A fixation is a period during which a stationary object is held on the fovea	A saccade is a voluntary movement of gaze from one object of interest to another	Yes	Yes	Yes	No	No	No	Yes	Yes	Yes, for a few trials for each participant	Yes, for a few trials for each participant	Yes, for every trial	Other	1.5	No	0	0	0	0	0	0	0	0	0	1	0	0	0	0	0	0	0	0	1	1	0	0	0	0
21	a look	a movement of the eye between look locations	NN1	DL2	P1	U1	N1	Yes	Yes	A fixation is a period of visual information intake	A saccade is a rapid movement of the eyes between fixations	No	Yes	Yes	No	No	Yes	No	No	Yes, for a few trials for each participant	Not applicable	Yes, for a few trials for each participant	Attention	6	No	0	0	0	0	0	0	0	0	0	0	0	0	0	0	0	1	0	0	0	0	0	0	0	0
22	When looking at a stationary object (i.e. in the same gaze direction).	When moving the eyes from one target of interest to the next.	NN1	DL1	P1	U2	N1	No	No	A fixation is a period when the eyes are more or less still	A saccade is a movement of the eyes that brings an area of the visual scene onto the fovea	No	Yes	Yes	No	Yes	Yes	Yes	Yes	Yes, for a few trials for each participant	Yes, for a few trials for each participant	Yes, for every trial	Scene perception	10	No	0	1	0	1	0	0	0	0	0	0	0	0	0	0	0	1	0	0	1	0	0	0	0	0
23	An eye movement where the eye is almost still.	A fast "jump" eye movement where the eye goes from one place to another.	NN1	DL2	P2	U2	N1	No	No	A fixation is a period when the eyes are more or less still	A saccade is a rapid movement of the eyes between fixations	Yes	No	No	No	No	No	No	Yes	Yes, for every trial	Yes, for every trial	Yes, for a few trials for some participants	Other	1	No	0	0	1	0	0	1	0	0	0	0	0	0	0	0	0	1	0	0	1	1	0	0	0	0
24	a fixation is a period of absence of any substantial eye movements, may include very small random movements	a fast jerk-like eye movement	NN2	DL1	P1	U1	N2	Yes	Yes	A fixation is a period of miniature eye movements that relatively stabilize the retina relative to an object	A saccade is a movement of the eyes that follows the main sequence	N/A	N/A	N/A	N/A	N/A	N/A	N/A	N/A							0	0	1	0	1	0	0	0	0	1	0	0	0	0	0	1	0	0	0	1	0	1	0	0
26	A period of relatively stable eye position, of approx. 100-1000 ms. Computationally often determined in terms of "periods in between saccades"	A relatively large jump in eye-position. Computationally derived by examining change in eye velocity, acceleration and position and comparing each to pre-defined thresholds.	NN2	DL1	P2	U1	N2	Yes	No	A fixation is a period of visual information intake	A saccade is a voluntary movement of gaze from one object of interest to another	No	Yes	Yes	No	No	Yes	No	No	Yes, for a few trials for each participant	Yes, for a few trials for some participants	Not applicable	Perception	20	No	0	0	1	0	1	1	0	0	1	0	0	0	0	0	0	1	0	0	1	1	1	0	0	0
27	gaze focused on a specific location	fast movement of the eyes between fixations	NN1	DL2	P2	U2	N2	No	Yes	A fixation is a period of miniature eye movements that relatively stabilize the retina relative to an object	A saccade is a rapid movement of the eyes between fixations	Yes	No	No	No	No	No	Yes	No	Yes, for a few trials for each participant	Yes, for every trial	Not applicable	Perception	2	Yes	0	0	0	1	0	0	0	0	0	0	0	0	0	0	0	1	0	0	0	1	0	0	0	0
28	A period of time in which the gaze position is relatively stable.	A fast and usually large movement of the eyes		DL1	P2			No	No			N/A	N/A	N/A	N/A	N/A	N/A	N/A	N/A							0	0	0	1	1	1	0	0	0	0	0	0	0	0	0	1	0	0	1	1	0	0	0	0
29	when you maintain gaze on a static object	when you shift gaze rapidly between objects	NN1	DL2	P1	U1	N2	Yes	No	A fixation is a period during which a stationary object is held on the fovea	A saccade is a movement of the eyes that brings an area of the visual scene onto the fovea	No	No	No	No	No	No	No	Yes	Yes, for a few trials for some participants	Yes, for a few trials for some participants	Not applicable	Other	25	No	0	1	0	1	0	0	0	0	0	0	0	0	0	0	1	0	1	0	1	1	0	0	0	0
30	the eye is relatively still in order to take in visual information	the eye moves rapidly to a new location in order to obtain high resolution visual information	NN1	DL1	P2	U2	N2	Yes	Yes	A fixation is a period of miniature eye movements that relatively stabilize the retina relative to an object	A saccade is a movement of the eyes that brings an area of the visual scene onto the fovea	No	Yes	No	No	No	Yes	Yes	No	Yes, for a few trials for some participants	Yes, for a few trials for some participants	Yes, for a few trials for some participants	Attention	12	Yes	0	0	1	0	0	1	0	1	0	0	0	0	0	0	0	1	0	0	1	1	0	0	0	0
31	Time when the gaze stays in the same spot so that information can be perceived. Except that a fixation is not "time", and the gaze does not stay *exactly* in the same spot. Hard to give a good non-algorithmic definition off the top of my head.	Movement of the eyes from one fixation to the next.	NN1	DL1	P2	U1	N2	No	No	A fixation is a period of visual information intake	A saccade is a rapid movement of the eyes between fixations	No	Yes	No	No	No	Yes	No	Yes	Yes, for a few trials for some participants	Yes, for a few trials for each participant	Yes, for every trial	Other	21	No	0	0	0	1	1	1	0	1	0	0	0	0	0	0	0	1	0	0	0	0	0	0	0	0
32	When the eye is more or less still.	When the eye moves fast from one point in space to another.	NN2	DL2	P2	U2	N2	Yes	No	A fixation is a period when the eyes are more or less still	A saccade is a voluntary movement of gaze from one object of interest to another	Yes	Yes	Yes	No	No	No	No	Yes	Yes, for every trial	Yes, for every trial	Not applicable	Eye-tracking methodology	6	No	0	0	1	0	0	1	0	0	0	0	0	0	0	0	1	1	0	0	1	1	0	0	0	0
33	A fixation is a period of time during which the lion share of visual information is processed. Though the eyes are still making very tiny saccades and drifts, they appear stable to the bare eye.	A saccade is a rapid shift of the focus of maximal visual acuity, the fovea, to targets of interest in a scene. A saccade can be described as a very fast movement, during which the collection of visual information is reduced.	NN1	DL1	P2	U2	N1	Yes	Yes	A fixation is a period during which an area of the visual scene is kept on the fovea	A saccade is a movement of the eyes that brings an area of the visual scene onto the fovea	Yes	No	No	No	No	Yes	No	No	Yes, for a few trials for each participant	Yes, for a few trials for each participant	Not applicable	Social influences	7	No	0	0	1	0	1	1	0	1	0	0	0	0	0	0	0	1	0	0	0	1	0	0	0	0
34	a constellation of eye movements intended to stabilize the image of interest onto the fovea to allow identification	an eye movement changing the visual axis from one position in the room to another	NN1	DL2	P2	U2	N1	Yes	Yes	A fixation is a period of miniature eye movements that relatively stabilize the retina relative to an object	A saccade is a movement of the eyes that brings an area of the visual scene onto the fovea	No	Yes	No	No	No	No	No	Yes	Yes, for a few trials for each participant	Yes, for every trial	Yes, for every trial	Neurophysiology	18	Yes	0	0	1	0	0	1	1	0	0	0	0	0	0	0	1	1	0	0	0	0	0	0	0	0
35	continuous looking at the same object which is at rest	changing gaze from one object to another	NN1	DL1	P2	U2	N2	Yes	No	A fixation is a period during which a stationary object is held on the fovea	A saccade is a movement of the eyes that brings an area of the visual scene onto the fovea	Yes	Yes	Yes	No	Yes	Yes	No	Yes	Yes, for a few trials for some participants	No	Not applicable	Perception	20	No	0	1	0	1	0	0	0	0	0	0	0	0	0	0	1	0	1	0	1	0	0	0	0	0
36	Fixation is a period between two rapid and lengthy (>1 degree) gaze jump. Gaze direction remains relatively stable during this period and normally fluctuate within 1-1.5 degrees.	Saccade is a rapid (>150 deg/sec) jump (>1 degree) of gaze.	NN2	DL1	P1	U1	N2	No	No	A fixation is a period when the eyes are more or less still	A saccade is a movement of the eyes that brings an area of the visual scene onto the fovea	No	Yes	No	No	No	No	Yes	Yes	Not applicable	No	No	Other	19	No	0	0	0	1	1	1	0	0	1	0	0	0	0	0	0	0	1	0	1	1	0	0	0	0
37	a moment of relative stillness of the eyes, when information can be taken in	a re-location of the attentional focus via very fast eye movements during which we are virtually blind (at under most real-life conditions)	NN1	DL2	P2	U1	N2	No	No	A fixation is a period when the eyes are more or less still	A saccade is a rapid movement of the eyes between fixations	Yes	Yes	Yes	No	No	Yes	No	No	Yes, for every trial	Yes, for a few trials for some participants	Yes, for every trial	Educational science	10	No	0	0	1	0	1	1	0	1	0	0	0	0	0	0	0	1	0	0	0	1	0	0	0	0
39	moments between saccades during which the eye is stationary	rapid eye movements	NN2	DL1	P2	U2	N2	Yes	Yes	A fixation is an intersaccadic interval	A saccade is a movement of the eyes that brings an area of the visual scene onto the fovea	Yes	No	No	No	No	Yes	No	No	Yes, for every trial	Yes, for every trial	Yes, for every trial	Visual search	6	No	0	0	1	0	1	1	0	0	1	0	0	0	0	0	0	1	0	0	0	1	0	0	0	0
40	a period of time in which the gaze does not change and the eye maintains the same position (taking into account a small jittering)	a fast and relatively large movement of the eyes	NN1	DL1	P2	U2	N1	No	No	A fixation is an intersaccadic interval	A saccade is a rapid movement of the eyes between fixations	Yes	No	No	No	No	No	No	Yes	Yes, for every trial	Yes, for every trial	Yes, for a few trials for some participants	Eye-tracking methodology	2	No	0	0	1	1	1	1	0	0	0	0	0	0	0	0	0	1	0	0	1	1	0	0	0	0
41	A fixation is a relative standstill of the eyes for a certain amount of time.	A saccade is a quick movement of the eye in between two fixations.	NN2	DL1	P1	U1	N2	Yes	No	A fixation is a period when the eyes are more or less still	A saccade is a rapid movement of the eyes between fixations	No	Yes	No	No	No	Yes	No	No	Yes, for every trial	Yes, for every trial	Yes, for a few trials for each participant	Reading	16	No	0	0	1	0	1	1	0	0	0	0	0	0	0	0	0	1	0	0	1	1	0	0	0	0
42	A period in which the point of gaze is stable lasting for some period of time; in this time information can be processed	A fast repositioning of the point of gaze	NN1	DL1	P2	U2	N2	Yes	Yes	A fixation is a period of visual information intake	A saccade is a voluntary movement of gaze from one object of interest to another	Yes	Yes	No	No	No	No	No	Yes	Yes, for a few trials for each participant	Yes, for a few trials for each participant	Yes, for a few trials for each participant	Development	2	No	0	0	0	1	1	1	0	1	0	0	0	0	0	0	0	0	1	0	1	1	0	0	0	0
43	A fixation is still position of an eye (>200ms), during which the observer can perform other visual tasks consciously.	A saccade is a short still position of the eye (<200ms) that occurs during eye movement.	NN2	DL1	P2	U2	N2	Yes	No	A fixation is a period during which a stationary object is held on the fovea	A saccade is a movement of the eyes that brings an area of the visual scene onto the fovea	No	Yes	No	No	No	No	Yes	No	No	Yes, for every trial	Yes, for every trial	Perception	6	Yes	0	0	1	0	1	1	0	0	0	0	0	0	0	0	0	0	0	1	1	0	0	0	0	0
44	The period when the eye is relatively still and processing information. In practice, there would have to be a threshold to determine what is "still".	The large fast eye movements which move fixation. They are made with two eyes and show the main sequence.	NN1	DL1	P2	U1	N2	No	No	A fixation is a period when the eyes are more or less still	A saccade is a rapid movement of the eyes between fixations	Yes	Yes	Yes	No	No	Yes	No	Yes	No	Yes, for a few trials for some participants	Yes, for every trial	Scene perception	10	Yes	0	0	1	0	1	1	0	1	0	0	0	0	0	0	0	1	0	0	1	1	0	0	1	0
45	A period during which the eye is relatively stable.	A period during which the eye is moving at a high velocity.	NN1	DL1	P2	U2	N2	Yes	Yes	A fixation is an intersaccadic interval	A saccade is a rapid movement of the eyes between fixations	Yes	Yes	No	No	Yes	Yes	Yes	No	Yes, for a few trials for some participants	Yes, for every trial	Yes, for every trial	Attention	5	No	0	0	1	0	1	1	0	0	0	0	0	0	0	0	0	1	0	1	0	1	0	0	0	0
47	A brief pause of the eyes between saccades	The rapid ballistic rotation of the eyeball that happens between fixations	NN1	DL1	P2	U2	N2	Yes	Yes	A fixation is a period when the eyes are more or less still	A saccade is a rapid movement of the eyes between fixations	Yes	Yes	Yes	No	Yes	Yes	No	Yes	Yes, for a few trials for each participant	Yes, for a few trials for each participant	Yes, for a few trials for each participant	Reading	28	No	0	0	1	0	1	0	0	0	1	0	0	0	0	0	0	1	0	0	0	1	0	0	0	1
50	A period between two saccades in which the eye is relatively still. However, microsaccades, drift, and tremor can still be observed during fixation.	A fast and nearly ballistic eye movement in which the gaze shifts with high velocity and acceleration. Saccade amplitude and velocity are highly correlated.	NN2	DL1	P1	U1	N2	Yes	Yes	A fixation is a pause over an informative region of interest	A saccade is a movement of the eyes that brings an area of the visual scene onto the fovea	Yes	Yes	Yes	No	No	No	Yes	Yes	Yes, for every trial	Yes, for a few trials for each participant	Yes, for a few trials for each participant	Reading	10	Yes	0	0	1	0	1	1	0	0	1	0	0	0	0	0	0	1	1	0	0	1	1	0	0	1
51	duration between saccades in which the eye remains fairly still	the actual eye movement	NN2	DL1	P1	U1	N2	Yes	No	A fixation is a period of visual information intake	A saccade is a movement of the eyes that brings an area of the visual scene onto the fovea	Yes	No	No	No	No	No	No	Yes	Not applicable	Yes, for every trial	Yes, for a few trials for each participant	Reading	4	No	0	0	1	0	1	1	0	0	1	0	0	0	0	0	0	1	0	0	0	0	0	0	0	0
53	A period of relatively stable gaze to a spatial location.	A high velocity ballistic movement that re-orients the locus of gaze to a different point in space.	NN1	DL1	P2	U1	N2	Yes	No	A fixation is a period when the eyes are more or less still	A saccade is a rapid movement of the eyes between fixations	Yes	Yes	No	No	No	Yes	No	No	No	Yes, for a few trials for some participants	Yes, for every trial	Scene perception	5	No	0	1	0	1	1	1	0	0	0	0	0	0	0	0	1	0	1	0	1	1	0	0	0	1
59	A near-stationary region of samples in the eye position profile. Ideally only incorporating drift and no microsaccades.	A fast moving part in the eye position profile. Defined by a bell-shaped velocity profile. Or more colloquially a fast jerky eye movenent between two phases of fixation.	NN1	DL1	P2	U2	N1	Yes	No	A fixation is a period when the eyes are more or less still	A saccade is a rapid movement of the eyes between fixations	Yes	No	Yes	No	Yes	No	No	Yes	Yes, for every trial	Yes, for every trial	Yes, for a few trials for each participant	Eye-tracking methodology	8	Yes	0	0	1	0	0	1	0	0	0	0	0	0	0	0	0	1	0	0	0	1	0	1	0	0
64	From the eye movement point of view fixation is the time when the eyeball is not rotating relative to the head.	A jerky and fast rotation of the eyeball	NN1	DL1	P2	U2	N1	No	No	A fixation is a period during which a stationary object is held on the fovea	A saccade is a rapid movement of the eyes between fixations	Yes	Yes	Yes	No	No	No	Yes	Yes	Yes, for every trial	Yes, for every trial	No	Eye-tracking methodology	15	No	1	0	1	0	1	1	0	0	0	0	0	0	0	0	0	1	0	0	0	1	0	1	0	0
65	Typically it is a phase where the eye is relativly sticked to an object in space. It is sometimes hard to define a phase as "fixation" when slow phases of nystagmus (<0.5°/s) or glissades occur. Usually I detect saccades larger than 0.25° so fixation periods with microsaccades < 0.25° may not be detected and so "two" fixations may be defined as one. Depending on the research question multiple fix…	A saccade is usually defined by a velocity and acceleration criterion. Usually my algorithm searches for a velocity that exceeds 30°/s eye velocity, then looks for the peak velocity in a temporal window. Then the algorithm goes back and searches for a data point with < 10°/s or a chane in velocity direction. The same works for the end of a saccade. All saccades are checked interactively in a Matl…	NN1	DL2	P2	U2	N1	No	Yes	A fixation is a period of miniature eye movements that relatively stabilize the retina relative to an object	A saccade is a voluntary movement of gaze from one object of interest to another	Yes	Yes	No	Yes	Yes	No	No	Yes	Yes, for every trial	Yes, for every trial	Yes, for every trial	Neurophysiology	28	No	0	1	1	0	1	1	0	0	0	0	0	0	0	0	0	0	0	1	0	1	1	0	0	0
68	When the eye is looking at a stimulus that is immobile or trying to simulate this state (e.g. fixating a invisible stimulus).	When the eye is quickly shifting from one to another position. Commonly binocular.	NN1	DL1	P2	U2	N1	Yes	No	A fixation is a period during which a stationary object is held on the fovea	A saccade is a movement of the eyes that brings an area of the visual scene onto the fovea	Yes	No	No	No	No	No	No	Yes	Yes, for every trial	Yes, for every trial	Yes, for every trial	Other	4.5	No	0	1	1	0	0	0	0	0	0	0	0	0	0	0	0	1	0	0	1	1	0	0	0	0
70	a situation of relative rest in which the view is directed relativly stable on one position	a quick and "jumping" movement of both eyes in a specific direction which is no microsaccade and not triggered by convergence	NN2	DL1	P2	U1	N2	No	No	A fixation is a period when the eyes are more or less still	A saccade is a rapid movement of the eyes between fixations	Yes	No	No	No	No	Yes	No	No	No	Yes, for every trial	No	Other	1	No	0	1	0	1	0	1	0	0	0	0	0	0	0	0	0	1	0	0	0	1	0	0	0	0
71	A period where gaze is stabilised on one location	a rapid movement of the eye from one point to another point	NN2	DL1	P2	U1	N2	Yes	Yes	A fixation is a period during which an area of the visual scene is kept on the fovea	A saccade is a rapid movement of the eyes between fixations	Yes	No	No	No	Yes	No	No	Yes	Yes, for every trial	Yes, for every trial	No	Attention	12	Yes	0	1	0	1	1	1	0	0	0	0	0	0	0	0	0	1	0	0	1	1	0	0	0	0
73	A fixation is a time period during which gaze is fixed on a region or object of interest. During the fixation, retinal slip is minimized in the fovea. (Note that this definition does not require that the observer or object be at rest.)	A saccade is the high-velocity movement of the eye from one angular position to another.	NN1	DL1	P2	U1	N2	Yes	Yes	A fixation is a period during which an area of the visual scene is kept on the fovea	A saccade is a rapid movement of the eyes between fixations	No	Yes	Yes	No	No	Yes	Yes	Yes	Yes, for a few trials for each participant	Yes, for a few trials for each participant	Yes, for a few trials for each participant	Eye-tracking methodology	25	No	0	1	0	1	1	0	1	0	0	0	0	0	0	0	0	1	0	0	1	1	0	0	0	0
75	Maintain gaze on a small visual target	A rapid eye movement with a distinct velocity and acceleration profile.										N/A	N/A	N/A	N/A	N/A	N/A	N/A	N/A							0	1	0	1	0	0	0	0	0	0	0	0	0	0	0	1	0	0	0	1	1	0	0	0
77	A fixation is a period of time during which the eyes remain relatively still to acquire precise visual information.	A saccade is a swift eye movement to bring the eyes from one point to another.	NN2	DL1	P2	U2	N2	No	No	A fixation is a period of miniature eye movements that relatively stabilize the retina relative to an object	A saccade is a rapid movement of the eyes between fixations	Yes	Yes	No	No	No	Yes	No	Yes	Yes, for a few trials for each participant	Yes, for every trial	Yes, for every trial	Scene perception	6	No	0	0	1	0	1	1	0	1	0	0	0	0	0	0	0	1	0	0	1	1	0	0	0	0
80	A period of time during which the eye is 'relatively' stationary.	A fast ballistic eye-movement serves usually to bring a new object of interest onto the fovea.										N/A	N/A	N/A	N/A	N/A	N/A	N/A	N/A							0	0	1	0	1	1	0	0	0	0	0	0	0	0	0	1	0	0	0	1	0	0	0	1
81	A more or less stationary eye gesture in which the eye does not move much which is used for investigation	A rapid eye movement between two fixations	NN1	DL1	P2	U2	N2	Yes	No	A fixation is a period when the eyes are more or less still	A saccade is a rapid movement of the eyes between fixations	No	Yes	No	No	No	No	No	Yes	Yes, for a few trials for some participants	Yes, for a few trials for each participant	Yes, for every trial	Other	3	No	0	0	1	0	0	1	0	1	0	0	0	0	0	0	0	1	0	0	1	1	0	0	0	0
82	Time between 2 cascades during which information is extracted	Fast eye movement made to bring information of interest onto the gives for a detailed analysis	NN1	DL1	P2	U2	N2	No	No	A fixation is a period of visual information intake	A saccade is a movement of the eyes that brings an area of the visual scene onto the fovea	Yes	No	No	No	No	Yes	No	No	Yes, for a few trials for some participants	Yes, for a few trials for each participant	No	Attention	9	No	0	0	0	0	1	0	0	1	1	0	0	0	0	0	0	1	0	0	0	1	0	0	0	0
85	Fixation is when the eyes are relatively stable. The eyes are not completely stationary, but small movements (microsaccades) may occur during them. Intake of visual information takes place during fixations.	A saccade is a fast eye movement that takes the eyes from one place to another. It is ballistic in nature: once it it programmed, it cannot be canceled. It is the fastest motor movement humans can make.	NN2	DL1	P2	U1	N2	Yes	No	A fixation is a period when the eyes are more or less still	A saccade is a rapid movement of the eyes between fixations	No	Yes	No	No	No	Yes	No	No	No	No	Yes, for every trial	Reading	30	No	0	0	1	0	0	1	0	1	0	0	0	0	0	0	0	1	0	0	1	1	0	0	0	1
87	A fixation is moment in time when the visual axess are directed towords a target in space, i. e. the target is projected onto the centre of the fovea, in order to perceive visual information of this target.	A saccade is a fast movement of the two eyes in the same direction in order to move the eyes from one fixation to the next	NN1	DL2	P2	U2	N1	No	No	A fixation is a period during which a stationary object is held on the fovea	A saccade is a movement of the eyes that brings an area of the visual scene onto the fovea	Yes	No	No	No	No	No	No	Yes	Not applicable	Not applicable	Not applicable	Other	15	No	0	1	1	1	0	0	1	1	0	0	0	0	0	0	0	1	0	0	1	1	0	0	0	0
88	It is a brief pause in some point of interest and it takes around 200ms.	It is the eye movement between two fixations.	NN2	DL1	P2	U2	N1	Yes	Yes	A fixation is a pause over an informative region of interest	A saccade is a rapid movement of the eyes between fixations	No	Yes	Yes	No	No	No	No	Yes	Yes, for every trial	Yes, for a few trials for each participant	Yes, for a few trials for some participants	Eye-tracking methodology	14	No	0	0	0	0	1	0	0	0	0	0	0	0	0	0	0	1	0	0	0	0	0	0	0	0
89	the fixation on a certain point/object of interest, as defined by the resting of the gaze on that point. The resting is not complete absence of movement as the eye jitters naturally.	The sudden movement of the eye from one fixation point to the next	NN2	DL2	P2	U2	N1	Yes	No	A fixation is a period during which an area of the visual scene is kept on the fovea	A saccade is a voluntary movement of gaze from one object of interest to another	No	Yes	Yes	No	No	Yes	No	Yes	Yes, for every trial	Yes, for every trial	Yes, for a few trials for each participant	Other	1	Yes	0	1	1	1	0	1	0	0	0	0	0	0	0	0	0	1	0	0	1	0	0	0	0	0
93	A fixation is the period in which the eye does not move over a specific region on the 2D visual plane. Maybe as well in terms of disparity when a 3D scenario is discussed. The minimum length of a fixation	A saccade is the movement of the eye with a certain velocity and acceleration characteristic. It can be differentiated from other eye movements in terms of these movement characteristics.	NN1	DL2	P2	U2	N1	Yes	No	A fixation is a period during which an area of the visual scene is kept on the fovea	A saccade is a movement of the eyes that brings an area of the visual scene onto the fovea	No	Yes	No	No	No	No	No	Yes	Yes, for a few trials for some participants	Yes, for a few trials for some participants	Yes, for every trial	Neuropsychology	4	Yes	0	1	1	0	1	0	0	0	0	0	0	0	0	0	0	1	0	0	0	1	1	0	0	0
94	a fixation refers to the time that the eye is relatively still and takes in information.	a saccade refers to the jump between the fixations.	NN2	DL1	P2	U2	N2	Yes	No	A fixation is a period when the eyes are more or less still	A saccade is a movement of the eyes that brings an area of the visual scene onto the fovea	No	Yes	No	No	No	Yes	No	No	No	Yes, for a few trials for some participants	Yes, for a few trials for some participants	Expertise	6	No	0	0	1	0	0	1	0	1	0	0	0	0	0	0	0	0	0	0	1	0	0	0	0	0
95	The time that the eye does not move but stands still and takes in information	The time (and space) that they eye does move and is blind	NN2	DL1	P2	U2	N2	Yes	Yes	A fixation is a period during which an area of the visual scene is kept on the fovea	A saccade is a movement of the eyes that brings an area of the visual scene onto the fovea	No	Yes	No	No	No	Yes	No	No	Yes, for a few trials for each participant	No	No	Perception	4	No	0	0	1	0	1	1	0	1	0	0	0	0	0	0	0	1	0	1	0	0	0	0	0	0
97	The time between two saccades, in which the eye is constantly moving. Movement shows three characteristica: drift, tremor and microsaccades.	A balistic movement of the eye (high velocity; ones executed it can hardly be inhibited)	NN2	DL2	P2	U1	N2	No	No	A fixation is an intersaccadic interval	A saccade is a movement of the eyes that follows the main sequence	Yes	No	No	No	No	No	Yes	No	Yes, for a few trials for each participant	Yes, for a few trials for each participant	Yes, for a few trials for each participant	Attention	8	No	0	0	1	0	1	0	0	0	1	0	0	0	0	0	0	1	0	0	0	1	0	0	0	1
98	Cluster of gaze points in time and space, within a small angle (say, within 1 degree).	Fast (ballistic) eye movement between fixations.	NN2	DL1	P2	U1	N2	No	No	A fixation is a period when the eyes are more or less still	A saccade is a rapid movement of the eyes between fixations	No	Yes	Yes	No	No	No	Yes	Yes	Yes, for a few trials for each participant	Yes, for a few trials for each participant	Yes, for a few trials for each participant	Other	18	No	0	0	0	1	1	1	0	0	0	0	0	0	0	0	0	1	0	0	0	1	0	0	0	1
99	relatively stable eye position, around 100ms	shorter eye movement <80 ms	NN2	DL2	P2	U1	N2	Yes	No	A fixation is a period during which an area of the visual scene is kept on the fovea	A saccade is a movement of the eyes that brings an area of the visual scene onto the fovea	No	Yes	No	No	No	Yes	No	No	Yes, for a few trials for some participants	Yes, for every trial	Yes, for every trial	Social influences	3	No	0	0	1	0	1	1	0	0	0	0	0	0	0	0	0	0	0	1	0	0	0	0	0	0
100	visual gaze on a single location	simultaneous movement of both eyes between two or more phases of fixation in the same direction	NN1	DL1	P2	U1	N2	Yes	No	A fixation is a period during which an area of the visual scene is kept on the fovea	A saccade is a rapid movement of the eyes between fixations	No	Yes	No	No	No	Yes	No	No	Yes, for every trial	Yes, for every trial	Yes, for every trial	Attention	4	No	0	1	0	1	0	1	0	0	0	0	0	0	0	0	0	1	0	0	0	0	0	0	0	0
102	a specific eye-movement which is characterised by relative stability (with speed and dispersion under some threshold)	a specific eye-movement, which is characterised as a quick jump of an eye between fixations	NN1	DL1	P1	U1	N2	Yes	No	A fixation is a period during which an area of the visual scene is kept on the fovea	A saccade is a rapid movement of the eyes between fixations	Yes	Yes	Yes	No	No	Yes	No	Yes	Yes, for every trial	Yes, for every trial	Yes, for every trial	Educational science	5	No	0	0	1	0	0	1	0	0	0	0	0	0	0	0	0	1	0	0	0	1	0	0	0	0
103	time of relastively stable x- and y-coordinates of eye position	times between such stable positions characterized by a certain velocity	NN1	DL1	P2	U1	N1	Yes	Yes	A fixation is a period when the eyes are more or less still	A saccade is a rapid movement of the eyes between fixations	Yes	Yes	Yes	No	No	Yes	No	No	Yes, for a few trials for some participants	Yes, for a few trials for each participant	No	Usability	10	No	0	0	1	0	1	1	0	0	0	0	0	0	0	0	0	0	0	0	0	1	0	0	0	0
105	Period of relative stillness of eyes, >200 ms	Rapid (>30d/s) conjugate movement of the eyes	NN1	DL2	P2	U2	N1	No	No	A fixation is a period when the eyes are more or less still	A saccade is a movement of the eyes that brings an area of the visual scene onto the fovea	No	Yes	No	No	No	Yes	No	Yes	No	Yes, for a few trials for some participants	Yes, for a few trials for each participant	Neuropsychology	18	Yes	0	0	1	0	1	1	0	0	0	0	0	0	0	0	0	1	0	0	0	1	0	0	0	0
106	The time during which the eye position is approx. stable and the eye can sample visual information from the environment.	A fast, jerk-like eye movement which reorients the eye to points of interest in the environment in order to make sampling possible.	NN1	DL1	P1	U2	N2	Yes	No	A fixation is a period of visual information intake	A saccade is a movement of the eyes that brings an area of the visual scene onto the fovea	Yes	Yes	Yes	No	No	Yes	No	No	No	Yes, for a few trials for some participants	Yes, for a few trials for some participants	Scene perception	5	No	0	0	1	0	1	1	0	1	0	0	0	0	0	0	1	1	0	0	1	1	0	1	0	0
107	Eye movement during which the eyes stay in one place to examine sth	Eye movement, fast, straight, in order to change fixation points	NN1	DL1	P2	U2	N2	Yes	No	A fixation is a period during which a stationary object is held on the fovea	A saccade is a movement of the eyes that brings an area of the visual scene onto the fovea	Yes	No	No	No	No	Yes	No	No	Yes, for every trial	Yes, for every trial	Yes, for every trial	Clinical groups	3	No	0	0	1	0	1	1	0	1	0	0	0	0	0	0	0	1	0	0	0	1	0	0	0	0
108	Stability of the eye (as a physical organ). (P.S. alternative definitons, such as "the stability of an image on the retina" is misleading since the retinal image can change even if the eye is fixated).	A major change in the stability of an eye image on the retina	NN2	DL1	P2	U2	N2	No	No	A fixation is a period when the eyes are more or less still	A saccade is a movement of the eyes that brings an area of the visual scene onto the fovea	Yes	Yes	Yes	No	No	Yes	Yes	Yes	Yes, for every trial	Yes, for every trial	Yes, for every trial	Reading	12	No	0	0	1	0	0	1	0	0	0	0	0	0	0	0	0	0	0	0	0	0	0	0	0	0
109	a time when the point of gaze remains in the same place across time, on average they last about 200ms, but their durations vary a lot.	a ballistic movement of the point of gaze from one place to another.	NN1	DL1	P2	U1	N2	No	No	A fixation is a period when the eyes are more or less still	A saccade is a rapid movement of the eyes between fixations	Yes	Yes	No	No	No	Yes	No	Yes	Yes, for a few trials for some participants	No	Yes, for every trial	Reading	10	No	0	0	0	1	1	1	0	0	0	0	0	0	0	0	0	0	1	0	1	0	0	0	0	1
110	A time period during which the position of the eye is relatively stable.	A rapid eye movement of a relatively large magnitude.	NN1	DL1	P2	U1	N2	Yes	Yes	A fixation is a period when the eyes are more or less still	A saccade is a rapid movement of the eyes between fixations	Yes	No	No	No	No	Yes	No	No	No	Yes, for every trial	No	Reading	10	Yes	0	0	1	0	1	1	0	0	0	0	0	0	0	0	0	1	0	0	1	1	0	0	0	0
111	A fixation is a time period during which the eye gaze stays in a general area and the eyes only move relatively little. Visual information can be acquired during a fixation.	A saccade is a period during which the eyes move quickly (don't remember the threshold speed off the top of my head). Saccades have to be planned ahead of time and very little visual information can be acquired during a saccade.	NN2	DL1	P2	U2	N2	Yes	Yes	A fixation is a period of visual information intake	A saccade is a movement of the eyes that brings an area of the visual scene onto the fovea	Yes	Yes	No	No	No	Yes	No	No	Yes, for a few trials for some participants	Yes, for a few trials for some participants	Yes, for a few trials for each participant	Reading	11	No	0	0	0	1	1	1	0	1	0	0	0	0	0	0	0	1	0	1	0	1	0	0	0	0
113	A period of time in which the eyes are (relatively) still.	A rapid movement of the eyes.	NN1	DL2	P2	U2	N2	No	No	A fixation is a period when the eyes are more or less still	A saccade is a rapid movement of the eyes between fixations	Yes	Yes	No	No	No	Yes	No	No	Yes, for a few trials for each participant	Yes, for a few trials for each participant	Yes, for every trial	Expertise	10	No	0	0	1	0	1	1	0	0	0	0	0	0	0	0	0	1	0	0	0	1	0	0	0	0
115	An interval of time where the eye's orientation is stable with reference to some object (locus)	A rapid movement of the eyes in between periods of fixation, changing the locus of fixation	NN1	DL1	P2	U2	N2	Yes	No	A fixation is a period of miniature eye movements that relatively stabilize the retina relative to an object	A saccade is a rapid movement of the eyes between fixations	Yes	No	No	Yes	No	No	No	Yes	Yes, for every trial	Yes, for every trial	Yes, for a few trials for each participant	Perception	5	No	0	1	1	0	1	1	0	0	0	0	0	0	0	0	0	1	0	0	0	1	0	0	0	0
117	locus of enduring foveal orientation to the visual manifold	a jump or leap from one fixation point to the next -- this is the natural way of scanning the visual field, albeit this can be manipulated clinically	NN1	DL2	P2	U2	N2	Yes	Yes	A fixation is a pause over an informative region of interest	A saccade is a movement of the eyes that brings an area of the visual scene onto the fovea	No	Yes	No	No	No	Yes	No	No	Yes, for every trial	Yes, for a few trials for each participant	Yes, for a few trials for each participant	Educational science	3	Yes	0	0	0	0	1	0	1	0	0	0	0	0	0	0	0	0	0	0	0	0	0	1	0	0
118	The time interval between two saccades during which the eyes are relatively stationary.	Ballistic, fast eye movement with main sequence relationship between distance & maximal speed.	NN1	DL1	P2	U1	N2	Yes	Yes	A fixation is a period of miniature eye movements that relatively stabilize the retina relative to an object	A saccade is a movement of the eyes that follows the main sequence	Yes	Yes	No	No	No	No	Yes	No	Yes, for a few trials for each participant	Yes, for every trial	Yes, for every trial	Scene perception	3	No	0	0	1	0	1	1	0	0	1	0	0	0	0	0	0	1	0	0	0	1	0	0	1	1
119	Period of stability of gaze position when the brain can cognitively absorb the observation.	Repositioning of gaze point from one fixation to the next.	NN1	DL2	P2	U2	N1	Yes	No	A fixation is a period of visual information intake	A saccade is a movement of the eyes that brings an area of the visual scene onto the fovea	No	Yes	Yes	No	No	No	Yes	No	Yes, for a few trials for each participant	Yes, for a few trials for each participant	No	Eye-tracking methodology	11	No	0	0	0	1	1	1	0	1	0	0	0	0	0	0	0	0	1	0	1	0	0	0	0	0
120	A period of time in which a point of the visual array remains within the fovea.	A fast shift of gaze, in order to bring another element of the visual array within the fovea.	NN2	DL1	P1	U1	N2	Yes	No	A fixation is a period during which an area of the visual scene is kept on the fovea	A saccade is a movement of the eyes that brings an area of the visual scene onto the fovea	No	Yes	Yes	No	No	No	No	Yes	Yes, for every trial	Yes, for every trial	Not applicable	Visual search	26	No	0	0	0	0	1	0	1	0	0	0	0	0	0	0	0	0	1	0	0	1	0	0	0	0
121	Where a participant "look" (fixate) on an AOI and where the fixation is long enough to record.	Movement from one fixation to another fixation. During a saccade the eye is "blind".	NN2	DL2	P2	U2	N1	Yes	Yes	A fixation is a period of visual information intake	A saccade is a voluntary movement of gaze from one object of interest to another	No	Yes	No	No	No	Yes	No	No	No	Yes, for every trial	Yes, for a few trials for each participant	Educational science	4	No	0	1	0	1	1	0	0	0	0	0	0	0	0	0	0	0	0	0	1	0	0	0	0	0
122	An event where the eye remains in approximately the same position for a period of more than about 20ms.	An event where the eye swiftly moves from one position to the next.	NN1	DL2	P1	U1	N2	Yes	Yes	A fixation is a period of miniature eye movements that relatively stabilize the retina relative to an object	A saccade is a rapid movement of the eyes between fixations	Yes	Yes	No	No	No	Yes	No	No	No	No	No	Language	4	Yes	0	0	1	0	1	1	0	0	0	0	0	0	0	0	0	1	0	0	1	1	0	0	0	0
123	A short stop of the eyes on a visual target during which information is gathered. (In practical research situations, what actually counts as one fixation is, in part, determined by analytical parameters.)	A swift shift of the eyes between two fixations during which no information is gathered.										N/A	N/A	N/A	N/A	N/A	N/A	N/A	N/A							0	0	1	0	1	1	0	1	0	0	0	0	0	0	0	1	0	0	0	1	0	0	0	0
126	A period during which the eyes focus on something and information is taken in.	The periods in-between fixations where the eyes move to the next point of regard.	NN2	DL1	P2	U2	N2	No	No	A fixation is a period of visual information intake	A saccade is a movement of the eyes that brings an area of the visual scene onto the fovea	No	Yes	No	No	No	Yes	No	No	Yes, for every trial	Yes, for every trial	Yes, for a few trials for each participant	Usability	6	No	0	0	1	0	1	0	0	1	0	0	0	0	0	0	0	0	1	0	1	0	0	0	0	0
130	an interval between two sequential saccades	a quick eye movement over a certain size	NN1	DL1	P1	U1	N2	Yes	No	A fixation is an intersaccadic interval	A saccade is a rapid movement of the eyes between fixations	Yes	No	No	No	No	Yes	No	No	No	Yes, for a few trials for each participant	No	Other	7	Yes	0	0	0	0	1	0	0	0	1	0	0	0	0	0	0	1	0	0	1	1	0	0	0	0
132	Fixation is a phase of eye movement when an eye is almost stable (not moving). During fixation brain acquires information about an image being observed.	Saccade is a rapid movement from one fixation location to another.	NN1	DL1	P2	U2	N2	No	No	A fixation is a period when the eyes are more or less still	A saccade is a rapid movement of the eyes between fixations	No	Yes	Yes	No	No	No	No	Yes	Yes, for a few trials for some participants	Yes, for a few trials for each participant	Yes, for every trial	Eye-tracking methodology	12	No	0	0	1	0	1	1	0	1	0	0	0	0	0	0	0	0	0	0	1	1	0	0	0	0
133	The period of time during which the eye is relatively static.	The actual eye movement that takes place between fixations.	NN1	DL1	P2	U1	N2	Yes	Yes	A fixation is a period during which an area of the visual scene is kept on the fovea	A saccade is a voluntary movement of gaze from one object of interest to another	Yes	Yes	Yes	No	No	Yes	No	No	Yes, for a few trials for some participants	Yes, for every trial	Yes, for a few trials for some participants	Reading	13	Yes	0	0	1	0	1	1	0	0	0	0	0	0	0	0	0	1	0	0	0	0	0	0	0	0
134	An interval when the eyes are relatively stable and hence can be interpreted as being focused on a location in space.	A ballistic eye movement when the eyes have a velocity of around 20 degrees/s and hence can be interpreted as moving the eyes from one location to another in space.	NN1	DL1	P2	U2	N2	No	No	A fixation is a period when the eyes are more or less still	A saccade is a movement of the eyes that follows the main sequence	Yes	No	No	No	No	Yes	No	Yes	Yes, for a few trials for some participants	Yes, for a few trials for some participants	Yes, for a few trials for some participants	Other	3	No	0	1	1	0	1	1	0	0	0	0	0	0	0	0	0	1	0	0	1	1	0	0	0	1
135	It is a focus on a point during a dwell time	The jump or eye movement between two fixation that brings images	NN1	DL2	P2	U2	N1	No	No	A fixation is a period during which a stationary object is held on the fovea	A saccade is a voluntary movement of gaze from one object of interest to another	No	Yes	No	No	No	No	No	Yes	Not applicable	Not applicable	Not applicable	Usability	2	No	0	0	0	1	0	0	0	0	0	0	0	0	0	0	0	1	0	0	0	0	0	1	0	0
136	period of relatively stable gaze position (low velocity)	a shift of gaze from one location to another with a characteristic ballistic velocity profile	NN1	DL1	P2	U2	N1	Yes	No	A fixation is a period of miniature eye movements that relatively stabilize the retina relative to an object	A saccade is a movement of the eyes that follows the main sequence	No	Yes	No	No	No	Yes	Yes	No	Yes, for a few trials for each participant	Yes, for a few trials for each participant	No	Attention	4	Yes	0	0	0	1	1	1	0	0	0	0	0	0	0	0	0	0	1	0	1	1	0	0	0	1
138	point of regard rests for a minimum of time (50ms) in a certain region (1 degree visual angle)	POR moves very fast from one fixation to the next - transition between fixations	NN1	DL1	P2	U2	N1	Yes	No	A fixation is a period during which an area of the visual scene is kept on the fovea	A saccade is a rapid movement of the eyes between fixations	Yes	No	No	No	No	Yes	Yes	No	Yes, for a few trials for some participants	Yes, for a few trials for some participants	Yes, for a few trials for some participants	Other	2	Yes	0	0	0	1	1	1	0	0	0	0	0	0	0	0	0	0	1	0	1	1	0	0	0	0
139	any event in which the eye stays within a circumscribed area without moving above a circumscribed eye movement acceleration criterion	any event in which the eye executes a movement above a cricumscribed distance at a velocity above a circumscribed eye movement velocity criterion	NN1	DL1	P2	U1	N2	Yes	No	A fixation is a period when the eyes are more or less still	A saccade is a rapid movement of the eyes between fixations	N/A	N/A	N/A	N/A	N/A	N/A	N/A	N/A							0	0	1	0	1	1	0	0	0	0	0	0	0	0	0	1	0	0	1	1	0	0	0	0
141	sufficiently long eye rest on a specific point, algorithms of recording programs differ in how they determine a fixation	eye movement between fixations in which there is no visual input	NN1	DL1	P2	U1	N1	No	No	A fixation is an intersaccadic interval	A saccade is a rapid movement of the eyes between fixations	N/A	N/A	N/A	N/A	N/A	N/A	N/A	N/A							0	0	0	1	1	1	0	0	0	0	0	0	0	0	0	1	0	0	0	0	0	0	0	0
143	A pause of the eyes, where the eyes are relatively stable.	A movement of the eyes, one that is relatively large (e.g. moving from one word to the next, rather than a wobble)	NN1	DL1	P2	U2	N2	Yes	Yes	A fixation is a period when the eyes are more or less still	A saccade is a voluntary movement of gaze from one object of interest to another	Yes	No	No	No	No	Yes	No	No	No	Yes, for every trial	Yes, for every trial	Reading	7	Yes	0	0	1	0	1	1	0	0	0	0	0	0	0	0	0	1	0	0	1	0	0	0	0	0
144	when there are almost no eye movements	a fast jup of the gaze (rotation of the eye) from one point to another. Is further defined by velocity and amplitude	NN1	DL2	P2	U2	N1	No	No			N/A	N/A	N/A	N/A	N/A	N/A	N/A	N/A							0	0	1	0	0	1	0	0	0	0	0	0	0	0	0	1	1	0	1	1	0	0	0	0
145	a fixation is where the eye remains relatively stable so that information under the fovea can be processed in detail - criteria for defining a fixation differently but normally the eye must remain still over a number of samples -and this can be measured by location or velocity criteria	a saccade is a fast ballistic eye movement designed to move the point of fixation to a new location - it is usually defined by changes in velocity over a number of samples	NN2	DL1	P1	U1	N1	Yes	No	A fixation is a period during which an area of the visual scene is kept on the fovea	A saccade is a movement of the eyes that brings an area of the visual scene onto the fovea	Yes	Yes	Yes	Yes	No	Yes	No	Yes	Yes, for a few trials for each participant	Yes, for a few trials for each participant	Yes, for a few trials for each participant	Clinical groups	20	No	0	0	1	0	1	1	0	1	0	0	0	0	0	0	0	1	0	1	1	1	0	0	0	1
147	keeping the eye still on a specific location (within 3deg of visual angle) for at least 100 ms.	an eye movements that transitions from one location to another	NN1	DL1	P2	U2	N1	Yes	Yes	A fixation is a period during which an area of the visual scene is kept on the fovea	A saccade is a voluntary movement of gaze from one object of interest to another	No	No	Yes	No	No	Yes	No	No	Yes, for every trial	Yes, for every trial	Yes, for every trial	Other	2	No	0	0	1	0	1	1	0	0	0	0	0	0	0	0	0	1	0	0	1	0	0	0	0	0
148	A period when the eye (and head) are(relatively) stable	A fast ballistic movement that moves the eye to point at a new location. Saccades follow the main sequence and this is a defining characteristic along with other aspects of their kinematics.	NN1	DL1	P2	U2	N2	No	No	A fixation is a period when the eyes are more or less still	A saccade is a rapid movement of the eyes between fixations	Yes	Yes	Yes	Yes	Yes	Yes	Yes	Yes	Yes, for a few trials for each participant	Yes, for a few trials for each participant	Yes, for every trial	Attention	20	No	0	0	1	0	1	1	0	0	0	0	0	0	0	0	0	1	0	0	1	1	0	0	1	1
149	relatively stable point of gaze that brings an area of interest under foveal attention	an eye movement, or rapid shift in point of gaze, enabling the viewer to bring a new area of interest under foveal attention	NN2	DL1	P2	U1	N2	Yes	Yes	A fixation is a period during which an area of the visual scene is kept on the fovea	A saccade is a rapid movement of the eyes between fixations	No	Yes	Yes	No	No	Yes	No	Yes	Yes, for a few trials for some participants	No	Yes, for a few trials for each participant	Development	10	Yes	0	0	0	1	0	1	0	1	0	0	0	0	0	0	0	1	1	0	0	1	0	0	0	0
150	relatively stable gaze position for a certain period of time	rapid eye-movement in between fixations	NN1	DL1	P1	U1	N2	Yes	No	A fixation is a period of miniature eye movements that relatively stabilize the retina relative to an object	A saccade is a rapid movement of the eyes between fixations	Yes	No	No	No	No	Yes	No	Yes	No	Yes, for every trial	Yes, for every trial	Other	1	No	0	0	0	1	1	1	0	0	0	0	0	0	0	0	0	1	0	0	0	1	0	0	0	0
151	(active) eye movement to keep stationary object/point of interest on the fovea	fast eye movement to bring object/point of interes onto the fovea	NN1	DL2	P2	U2	N2	No	No	A fixation is a period during which a stationary object is held on the fovea	A saccade is a movement of the eyes that brings an area of the visual scene onto the fovea	No	Yes	Yes	No	No	Yes	No	Yes	Yes, for every trial	Yes, for every trial	Not applicable	Perception	14	No	0	1	1	0	0	0	1	0	0	0	0	0	0	0	0	1	0	0	0	1	0	0	0	0
152	The relatively static period of the eye.	The fast movement period of the eye, e.g. >30°/s	NN2	DL2	P1	U1	N2	Yes	Yes	A fixation is a period during which an area of the visual scene is kept on the fovea	A saccade is a movement of the eyes that brings an area of the visual scene onto the fovea	Yes	Yes	Yes	No	No	Yes	No	No	Yes, for a few trials for some participants	Yes, for a few trials for some participants	Yes, for a few trials for some participants	Attention	9	Yes	0	0	1	0	1	1	0	0	0	0	0	0	0	0	0	1	0	1	0	1	0	0	0	0
153	A period in which the direction of gaze remains relatively fixed in head-centred coordinates.	A period in which the direction of gaze (in head-centred coordinates) changes rapidly.	NN1	DL1	P2	U1	N2	No	No	A fixation is a period when the eyes are more or less still	A saccade is a rapid movement of the eyes between fixations	No	Yes	Yes	No	No	No	No	Yes	Yes, for a few trials for some participants	No	Yes, for a few trials for each participant	Scene perception	20	No	1	0	1	0	1	1	0	0	0	0	0	0	0	1	0	0	0	1	0	1	0	0	0	0
155	A relatively stable (compared to saccades or smooth pursuit) eye movement, with small deviations inside it due to eye muscle contractions. During fixations we intake the biggest share of the visual scene information (in somewhat natural setups).	A rapid, ballistic eye movement performed either involuntary as an instinctive response to some stimulus, or voluntary in order to reposition the eye to look at the next "target" in the scene. Visual perception is greatly limited during saccades.	NN1	DL2	P2	U2	N2	No	No	A fixation is a period when the eyes are more or less still	A saccade is a movement of the eyes that brings an area of the visual scene onto the fovea	Yes	Yes	Yes	No	No	Yes	Yes	Yes	Yes, for a few trials for some participants	Yes, for a few trials for some participants	Yes, for a few trials for some participants	Scene perception	2	No	0	0	1	0	0	1	0	1	0	1	0	0	0	0	0	1	0	0	1	1	0	0	0	1
156	A time intervals were the eyes are focused on a target and are relatively stationary	Fast, ballistic eye movements which are used for space exploration	NN1	DL2	P2	U2	N2	No	No	A fixation is a period during which a stationary object is held on the fovea	A saccade is a movement of the eyes that brings an area of the visual scene onto the fovea	Yes	No	Yes	No	No	No	Yes	Yes	Yes, for a few trials for each participant	Yes, for a few trials for each participant	Not applicable	Other	2.2	No	0	0	0	1	1	1	0	0	0	0	0	0	0	0	0	1	0	0	0	1	0	0	0	1
158	A period during which gaze is relatively stable.	A short period during which the eyes first speed up, travel some distance, and then slow down again.	NN1	DL2	P1	U1	N2	No	No	A fixation is a period when the eyes are more or less still	A saccade is a movement of the eyes that follows the main sequence	No	Yes	No	No	No	No	No	Yes	Yes, for a few trials for some participants	Yes, for a few trials for some participants	Not applicable	Attention	9	No	0	0	0	1	1	1	0	0	0	0	0	0	0	0	0	1	0	1	0	1	1	0	0	0
159	A type of eye movement which is characterized by a small eye position dispersion (typically <1.5 deg viewing angle) during a minimum time period (typically >=80 ms).	A type of fast eye movement which is characterized by a high velocity (typically >400 deg/s) with parabolic profile, duration of which is between certain range (typically 22-80 ms), and which is ended by a typical deceleration-retraction phase called 'glissade' (about 0.3 deg viewing angle towards the starting point of a saccade).	NN2	DL1	P2	U2	N2	No	No	A fixation is a period during which an area of the visual scene is kept on the fovea	A saccade is a movement of the eyes that brings an area of the visual scene onto the fovea	Yes	Yes	Yes	No	No	Yes	No	No	Yes, for a few trials for each participant	Yes, for every trial	No	Perception	4	No	0	0	1	0	1	1	0	0	0	0	0	0	0	0	0	1	0	1	0	1	1	0	0	0
161	Time looking at a point without moving the eye away (only very small deviations are allowed, noise)	Moving the eye from one fixated piont to the next point	NN2	DL2	P1	U1	N1	Yes	Yes	A fixation is a period of miniature eye movements that relatively stabilize the retina relative to an object	A saccade is a rapid movement of the eyes between fixations	Yes	Yes	No	No	No	Yes	No	No	No	Yes, for a few trials for each participant	Yes, for a few trials for each participant	Educational science	9	Yes	0	0	0	1	1	1	0	0	0	0	0	0	0	0	0	1	0	0	1	0	0	0	0	0
164	period of time in which the gaze is relatively stable	rapid movement of the eyes										N/A	N/A	N/A	N/A	N/A	N/A	N/A	N/A							0	0	0	1	1	1	0	0	0	0	0	0	0	0	0	1	0	0	0	1	0	0	0	0
166	the period of relative resting between saccades. Tremor & Drift can occur	Short high-velocity intervals moving the eye more rapidly than drifts	NN1	DL1	P2	U2	N2	Yes	Yes	A fixation is an intersaccadic interval	A saccade is a movement of the eyes that follows the main sequence	Yes	Yes	Yes	No	No	No	Yes	Yes	Yes, for a few trials for some participants	Yes, for a few trials for each participant	Yes, for every trial	Perception	4	No	0	0	0	0	1	1	0	0	1	0	0	0	0	0	0	1	0	1	0	1	0	0	0	0
167	time period where the eye is relatively stable to the object that is fixated	the movement that brings the eye from the current fixation point to the next	NN1	DL2	P1	U1	N2	Yes	Yes	A fixation is a period of visual information intake	A saccade is a rapid movement of the eyes between fixations	Yes	Yes	No	No	No	No	Yes	No	Yes, for a few trials for some participants	Yes, for a few trials for some participants	Not applicable	Scene perception	17	No	0	1	0	1	1	1	0	0	0	0	0	0	0	0	0	1	0	0	1	0	0	0	0	0
168	A spacetime-coherent cluster of gaze points with a relatively small diameter in space and variable length in time.											N/A	N/A	N/A	N/A	N/A	N/A	N/A	N/A							0	0	0	1	1	1	0	0	0	0	0	0	0
169	a period during which gaze is stable on a given position	a quick movement of the eyes	NN2	DL1	P2	U2	N2	Yes	No	A fixation is a period when the eyes are more or less still	A saccade is a rapid movement of the eyes between fixations	N/A	N/A	N/A	N/A	N/A	N/A	N/A	N/A							0	0	0	1	1	1	0	0	0	0	0	0	0	0	0	1	0	0	0	1	0	0	0	0
170	a period of time where the eye does not move, usually for at least 80ms or more, when information uptake is possible from a discreet position in the outside world.	a fast movement of the eye in between fixations, commonly covering several degrees visual angle in less than 50ms, where information uptake is surpressed.	NN2	DL1	P2	U2	N2	No	No	A fixation is a period of miniature eye movements that relatively stabilize the retina relative to an object	A saccade is a rapid movement of the eyes between fixations	Yes	No	Yes	No	No	Yes	No	No	Yes, for a few trials for some participants	No	Yes, for a few trials for some participants	Attention	10	No	0	1	1	0	1	1	0	1	0	0	0	0	0	0	0	1	0	1	1	1	0	0	0	0
172	eyes that are looking on one point within a certain range ( small jitter occur)	A rapid multidegree eye movement to fixate the next target.	NN1	DL2	P2	U2	N2	Yes	No	A fixation is a period when the eyes are more or less still	A saccade is a voluntary movement of gaze from one object of interest to another	N/A	N/A	N/A	N/A	N/A	N/A	N/A	N/A							0	0	0	1	0	1	0	0	0	0	0	0	0	0	0	1	0	0	1	1	0	0	0	0
173	A period where the eye remains relatively still and during which most of the visual information processing is taking place.	A rapid, ballistic eye movement.	NN1	DL1	P2	U2	N1	Yes	No	A fixation is a period during which a stationary object is held on the fovea	A saccade is a movement of the eyes that brings an area of the visual scene onto the fovea	Yes	Yes	Yes	No	No	No	Yes	Yes	Yes, for a few trials for some participants	Yes, for a few trials for some participants	Not applicable	Scene perception	15	No	0	0	1	0	1	1	0	1	0	0	0	0	0	0	0	1	0	0	0	1	0	0	0	1
174	A period of relative stability where the fovea is aimed at a particular stimulus. Due to VOR & microsaccades this needs to be relative as the eye is never truly 'still'. Note fixation, smooth pursuit & VOR are all forms of attentional periods where the fovea is stabilized more or less on a stimulus & are often interchanged. Algorithmically a saccade could defined as a moment absent of stimulus mo…	A rapid change of foveation between stimuli in the world. Again like fixations due to the noise in the tracker & motion of self & objects in the world what defines rapid needs to be relative. Especially as smooth pursuit may be over 100 deg/sec in athletes and VOR can also get nearly as high. Saccades are brief & ballistic more or less, so thresholding & separating from vor & sp is more tricky bu…	NN1	DL1	P1	U1	N1	No	No	A fixation is a period when the eyes are more or less still	A saccade is a movement of the eyes that follows the main sequence	Yes	Yes	Yes	No	No	Yes	Yes	Yes	Yes, for a few trials for each participant	Yes, for a few trials for each participant	Yes, for a few trials for each participant	Attention	15	No	0	0	1	0	1	1	1	0	0	1	0	0	0	0	1	0	0	1	1	1	0	0	0	1
175	Generally, a fixation is when an image on the retina does not change.	A saccade is an eye movement which brings another part of the visual scene into the fovea.	NN1	DL1	P2	U2	N2	Yes	Yes	A fixation is a period during which an area of the visual scene is kept on the fovea	A saccade is a movement of the eyes that brings an area of the visual scene onto the fovea	No	Yes	No	No	No	Yes	No	No	Yes, for a few trials for some participants	No	Yes, for every trial	Perception	1	No	0	0	0	0	0	0	1	0	0	0	0	0	0	0	0	1	0	0	0	0	0	0	0	0
176	relative stabilization of the eye movement, under a certain threshold of velocity, that is maintained for a pre-defined period of time.	A movement that exceeds a pre-defined threshold of velocity and acceleration.	NN2	DL1	P2	U1	N2	Yes	No	A fixation is a period when the eyes are more or less still	A saccade is a rapid movement of the eyes between fixations	Yes	Yes	Yes	No	No	Yes	No	No	No	Yes, for every trial	Yes, for every trial	Neuropsychology	20	No	0	0	1	0	1	1	0	0	0	0	0	0	0	0	0	0	0	0	0	1	1	0	0	0
177	Foveation of a visual target with minimal eye motion	A rapid eye movement with a characteristic velocity and acceleration profile.	NN1	DL2	P2	U2	N1	No	No	A fixation is a period when the eyes are more or less still	A saccade is a rapid movement of the eyes between fixations	Yes	Yes	No	Yes	No	No	No	Yes	Yes, for every trial	Yes, for every trial	Yes, for every trial	Other	20	No	0	0	1	0	0	1	1	0	0	0	0	0	0	0	0	1	0	0	0	1	1	0	0	0
178	A period of time in which the gaze of an observer remains within a small area.	Saccade is a fast motion of the eye typically in-between fixations.	NN1	DL1	P2	U2	N2	Yes	Yes	A fixation is a period during which an area of the visual scene is kept on the fovea	A saccade is a rapid movement of the eyes between fixations	No	No	Yes	No	No	Yes	No	Yes	Yes, for every trial	Yes, for every trial	Yes, for a few trials for some participants	Eye-tracking methodology	2	No	0	0	0	1	1	1	0	0	0	0	0	0	0	0	0	1	0	0	0	1	0	0	0	0
180	A period of ocular activity in which the movement of the eyes, head and body are minimised in an attempt to stabilise the light projected from a static point in space on or near to the fovea. (Note the requirement for object, head and body stability makes a fixation distinct f rom other dynamic image stabilisation processes such as VOR, OKR and pursuit)	A high velocity and high acceleration ballastic eye movement during which visual processing is impaired.	NN1	DL1	P2	U2	N2	No	No	A fixation is a period when the eyes are more or less still	A saccade is a rapid movement of the eyes between fixations	Yes	Yes	Yes	No	Yes	Yes	Yes	Yes	Yes, for a few trials for each participant	Yes, for every trial	Yes, for every trial	Scene perception	13	No	0	1	1	0	1	1	1	0	0	1	0	0	0	0	0	1	0	0	0	1	1	0	0	1
[truncated: 10 more columns]

## Sheet: Column descriptions
Column name	Description
ID	Participant ID, assigned by the survey system. IDs with no responses were removed (e.g. participant started survey but never filled in anything)
FixQ	Answer to the question "What is a fixation?"
SacQ	Answer to the question "What is a saccade?"
NoNoise	Low noise data example, NN1 contains three fixations, NN2 contains two fixations
DataLoss	Data loss example, DL1 contains three fixations, DL2 contains four fixations
PSO	PSO example, P1 starts fixation from maximum amplitude, P2 starts fixation after PSO
Undershoot	Undershoot example, U1 starts fixation from first amplitude peak, U2 starts fixation after PSO
Noise	High noise data example, N1 contains three fixations, N2 contains two fixations
PersonMoves	Answer to the question "If one continuously looks at an object while one walks around, do you consider this ‘fixation’?"
ObjectMoves	Answer to the question "If one continuously looks at an object while the object moves, do you consider this ‘fixation’?"
BestFix	Answer to the question "What fixation definition do you agree with most?"
BestSac	Answer to the question "What saccade definition do you agree with most?"
UseTower	Answer to the question whether the participant uses tower-mounted eye trackers
UseRemote	Answer to the question whether the participant uses remote eye trackers
UseMobile	Answer to the question whether the participant uses mobile eye trackers
UseCoils	Answer to the question whether the participant uses scleral search coils
UseEOG	Answer to the question whether the participant uses EOG
AnaManufacturer	Answer to the question whether the participant analyzes eye-tracking data using manufacturer software
AnaPublished	Answer to the question whether the participant analyzes eye-tracking data using published software
AnaOwn	Answer to the question whether the participant analyzes eye-tracking data using own software
InspectRaw	Answer to the question whether the participant inspects raw eye-tracking data
InspectFixSac	Answer to the question whether the participant inspects fixation/saccade data
InspectHigher	Answer to the question whether the participant inspects data at a higher level (e.g. AOI or validation-based measures)
ResearchField	Answer to the question which research field the participant identified with most
YearsActive	Answer to the question how many years the researcher has been active in eye-movement research
IdeaChanged	Answer to the question whether the participant's idea about fixation/saccades has changed after filling in this survey
FixCoordinateHead	Whether this category was noted in the participants' fixation answer
FixCoordinateWorld	Whether this category was noted in the participants' fixation answer
FixSignalEye	Whether this category was noted in the participants' fixation answer
FixSignalGaze	Whether this category was noted in the participants' fixation answer
FixPhysicsDur	Whether this category was noted in the participants' fixation answer
FixPhysicsLowVel	Whether this category was noted in the participants' fixation answer
FixFunctionImageStab	Whether this category was noted in the participants' fixation answer
FixFunctionInformationProc	Whether this category was noted in the participants' fixation answer
FixDependencyISI	Whether this category was noted in the participants' fixation answer
FixDependencyNotMovement	Whether this category was noted in the participants' fixation answer
FixDependencyOpenEyes	Whether this category was noted in the participants' fixation answer
FixAgencyIntention	Whether this category was noted in the participants' fixation answer
FixAgencyInstruction	Whether this category was noted in the participants' fixation answer
SacCoordinateHead	Whether this category was noted in the participants' saccade answer
SacCoordinateWorld	Whether this category was noted in the participants' saccade answer
SacSignalEye	Whether this category was noted in the participants' saccade answer
SacSignalGaze	Whether this category was noted in the participants' saccade answer
SacPhysicsDur	Whether this category was noted in the participants' saccade answer
SacPhysicsPos	Whether this category was noted in the participants' saccade answer
SacPhysicsVel	Whether this category was noted in the participants' saccade answer
SacPhysicsAcc	Whether this category was noted in the participants' saccade answer
SacPhysicsJerk	Whether this category was noted in the participants' saccade answer
SacPhysicsMainSeq	Whether this category was noted in the participants' saccade answer
SacControlBallistic	Whether this category was noted in the participants' saccade answer
SacFunctionImageFovea	Whether this category was noted in the participants' saccade answer
SacDependencyNotVOR	Whether this category was noted in the participants' saccade answer
SacDependencyNotSP	Whether this category was noted in the participants' saccade answer
SacDependencyNotFEM	Whether this category was noted in the participants' saccade answer
SacDependencyIFI	Whether this category was noted in the participants' saccade answer
SacAgencyVoluntary	Whether this category was noted in the participants' saccade answer
SacAgencyReflexive	Whether this category was noted in the participants' saccade answer
SacAgencyVoluntaryReflexive	Whether this category was noted in the participants' saccade answer
SacBinocular	Whether this category was noted in the participants' saccade answer
SacIntakeSuppressed	Whether this category was noted in the participants' saccade answer
